# Supplementary material for: Human small intestinal infection by SARS-CoV-2 is characterized by a mucosal infiltration with activated CD8+ T cells
Source: Mucosal Immunol. 2021 Aug 21;14(6):1381–92. doi: 10.1038/s41385-021-00437-z (PMC8379580; doi:10.1038/s41385-021-00437-z)
Supplement: Supplementary file 1 — Supplementry Material [file 41385_2021_437_MOESM1_ESM.xlsx]

## Sheet: Tabelle1
Suppl. Table 4: Designation of phenograph clusters by marker expression
cluster	designation	markers expressed
1	CD4+ memory T cells	CD45 CD3 CD4 CD45RO
2	epithelial-associated monocytes	CD14 CD68- (E-cadherin EpCAM β-catenin)
3	epithelial-associated monocytes	CD14 CD68- (E-cadherin EpCAM β-catenin)
4	CD4+ regulatory T cells	CD4 CD27
5	cytokine-producing NK cells near epithelial-	CD56 CD27 CD11b (CD14 CD68- CCR6)
	associated monocytes
6	proliferating epithelial cells near monocytes	E-Cadherin EpCAM β-catenin Ki67 (CD14 CD68-)
7	epithelial cells with subepithelial monocytes	E-Cadherin EpCAM β-catenin (CD14 CD68-)
8	T cells	CD3 CD7
9	classical monocytes	CD14 CD11b CD11c
10	B memory precursors near monocytes	CD27 CCR6 CD3- CD20- (CD14 CD68-)
11	subepithelial macrophages	CD14 CD11b CD68 (E-Cadherin EpCAM β-catenin)
12	monocytes near CD4+ cells	CD14 CD68- (CD4 CD27 CCR6)
13	memory regulatory CD4+ T cells	CD45 CD3 CD4 CD45RO CD27
14	mucosal immunity CD4+ T cells	CD45 CD3 CD4 CD45RO CD27 CCR6
15	epithelial cells near monocytes	E-Cadherin EpCAM β-catenin (CD14 CD68-)
16	endothelial vessel cells	CD31 αSMA
17	developing T/B cells near macrophages	CD27 (CD14 CD68)
18	Not assignable	No marker expressed
19	subepithelial monocytes near mature CD4+ T cells	E-Cadherin EpCAM β-catenin CD14 CD68-
		(CD3 CD4 CD45RO CD7)
20	epithelial cells	E-Cadherin EpCAM β-catenin
21	epithelial cells near epithelial-associated monocytes	E-Cadherin EpCAM β-catenin (CD14 CD11c CD68-)
22	macrophages near mucosal immunity CD4+ T cells	CD14 CD68 (CD3 CD45 CD4 CD45RO CD27 CCR6)
23	monocytes	CD14
24	epithelial-associated monocytes near epithelium	CD14 CD11c CD68- (E-Cadherin EpCAM β-catenin)
25	developing T/B cells	CD27
26	perivascular monocytes	CD31 aSMA (CD14 CD11c CD68-)
27	perivascular NK-like cells	CD31 aSMA (CD11c CD56)
28	differentiating cells near monocytes	CD7 CD27 (CD14 CD68-)
29	CD4+ T cells involved in mucosal immunity	CD45 CD3 CD4 CD45RO CD27 CCR6
30	memory CD8+ T cells	CD45 CD3 CD8 CD45RO CD45RA-
31	not assignable	no marker expressed
32	macrophages near CD4+ T cells	CD14 CD68 (CD4)
33	immunostimulatory effector cells	CD56
34	cell-cycling CD4+ T cells near B cells	CD45 CD3 CD4 CD45RA CD45RO CCR6 (CD20)
35	lytic effector CD8+ T cells near epithelium	CD45 CD3 CD8 CD45RA- CD45RO CD7 CD27-
		(E-cadherin EpCAM β-catenin)
36	inflammatory/monocyte-derived dendritic cells	CD11c CD14 CD68- CD27
37	effector CD8+ T cells	CD45 CD3 CD8 CD7 CD45RA-
38	myeloid cells near memory cells	CD11b (CD45RO)
39	proliferating epithelial cells	Ki67
40	endothelial cells	CD31
41	non-differentiated T cells	CD45RA CD27 CD20-
